# Supplementary material for: Fluorescence-Linked Aptamer Assay for SARS-CoV-2 Spike-Protein: A Step-by-Step Performance Analysis in Clinical Samples
Source: Diagnostics (Basel). 2022 Nov 17;12(11):2829. doi: 10.3390/diagnostics12112829 (PMC9689637; doi:10.3390/diagnostics12112829)
Supplement: Supplementary file 1 [file diagnostics-12-02829-s001.zip]

Archive with 1 entries (1 files):
- diagnostics-1954866-supplementary.pdf
